# Supplementary material for: Extensive environmental contamination and prolonged severe acute respiratory coronavirus-2 (SARS CoV-2) viability in immunosuppressed recent heart transplant recipients with clinical and virologic benefit with remdesivir
Source: Infect Control Hosp Epidemiol. 2021 Mar 12:1–3. doi: 10.1017/ice.2021.89 (PMC7985896; doi:10.1017/ice.2021.89)
Supplement: Supplementary file 1 [file icesup.zip]

Archive with 2 entries (2 files):
- S0899823X21000891sup001.txt
- S0899823X21000891sup002.docx
